# Supplementary material for: Main Chemical Components, Activity and Mechanism of Repellence of Cyperus esculentus Essential Oil Against Tribolium confusum
Source: Molecules. 2025 Jan 31;30(3):631. doi: 10.3390/molecules30030631 (PMC11820371; doi:10.3390/molecules30030631)
Supplement: Supplementary file 1 [file molecules-30-00631-s001.zip]

Archive with 1 entries (1 files):
- molecules-3347783-supplementary.pdf
